# Supplementary material for: Anti-Inflammatory and Analgesic Effects of Curcumin Nanoparticles Associated with Diclofenac Sodium in Experimental Acute Inflammation
Source: Int J Mol Sci. 2022 Oct 3;23(19):11737. doi: 10.3390/ijms231911737 (PMC9570253; doi:10.3390/ijms231911737)
Supplement: Supplementary file 1 [file ijms-23-11737-s001.zip]

Archive with 1 entries (1 files):
- ijms-1911341-supplementary.pdf
